# Supplementary material for: Effects of Supplements Differing in Fatty Acid Profile to Late Gestational Beef Cows on Steer Progeny Finishing Phase Growth Performance, Carcass Characteristics, and mRNA Expression of Myogenic and Adipogenic Genes
Source: Animals (Basel). 2021 Jun 26;11(7):1904. doi: 10.3390/ani11071904 (PMC8300423; doi:10.3390/ani11071904)
Supplement: Supplementary file 1 [file animals-11-01904-s001.zip]

Archive with 1 entries (1 files):
- Supplementary tables update.pdf
